# Supplementary material for: Improved Prediction of Non-methylated Islands in Vertebrates Highlights Different Characteristic Sequence Patterns
Source: PLoS Comput Biol. 2016 Dec 16;12(12):e1005249. doi: 10.1371/journal.pcbi.1005249 (PMC5161304; doi:10.1371/journal.pcbi.1005249)
Supplement: S1 Table — The Wu HMM and UCSC methods are already provided as windows, so it is not possible to compute AUROC and AUPRC curves for them. Therefore we present several other common performance measures, and apply a score cutoff to the CpGRatio and SVM methods in order to make them comparable. The SVM cutoff was chosen at a score of 0, and the CpG Ratio score cutoff was 0.6, to match the original Gardiner-Garden and Frommer method. FPR is the false positive rate and TPR is the true positive rate. The performance of the Wu HMM method for Xenopus tropicalis was intentionally left out, because the method consistently crashed when trying to calculate predictions for this genome. All values are averages across 5 random splits of the genome into parameter tuning, training and test sets. Recall is not included because it is identical to the true positive rate. (CSV) [file pcbi.1005249.s001.csv]

	organism	FPR_CpGRatio	FPR_UCSC	FPR_WuHMM	FPR_SVM	TPR_CpGRatio	TPR_UCSC	TPR_WuHMM	TPR_SVM	Precision_CpGRatio	Precision_UCSC	Precision_WuHMM	Precision_SVM
1	Homo sapiens	0.00563764431785176	0.000641762034743021	0.00343909153574802	0.0093490246091428	0.557401823164852	0.353759607244926	0.489020152798186	0.810224933643158	0.632475921297257	0.906325899857471	0.713133859756561	0.602946791588184
2	Mus musculus	0.0011492432944286	8.34464839150284e-05	0.00242694405895401	0.0155342895389394	0.315947320647431	0.191299990351786	0.329295183977786	0.791100616663481	0.867317537167019	0.98200862649516	0.763565044257887	0.550254040020782
3	Gallus gallus	0.012465837300934	0.00198882420687407	0.0036766526100428	0.0122065929880145	0.734034017631914	0.489312439129028	0.481492359024484	0.864103971093138	0.527739212336901	0.828857429329143	0.718861963636173	0.597829398606061
4	Anolis carolinensis	0.0323127579046212	0.00190250785130479	0.0054926636498569	0.0159011326711809	0.382290702471742	0.146654074103113	0.169948637504475	0.782180763188731	0.139072942968216	0.512293421222032	0.293652801480316	0.400243995811042
5	Xenopus tropicalis	0.112694740492526	0.00565084372909184	NA	0.0244650493154079	0.323055696208546	0.0749918711778271	NA	0.613344313740166	0.0361249480761021	0.147978912107289	NA	0.24719715567591
6	Danio rerio	0.269809407868165	0.00160861260780811	0.0176976336393273	0.00221585968105138	0.841454140439169	0.0774397408653046	0.127843349661374	0.098626121813762	0.0695116296717909	0.535593784985708	0.147531775243186	0.798477872857153
