# Supplementary material for: Improved Prediction of Non-methylated Islands in Vertebrates Highlights Different Characteristic Sequence Patterns
Source: PLoS Comput Biol. 2016 Dec 16;12(12):e1005249. doi: 10.1371/journal.pcbi.1005249 (PMC5161304; doi:10.1371/journal.pcbi.1005249)
Supplement: S2 Table — 6-mers were ranked by average feature weight across 5 random splits of the genome into parameter tuning, training and test sets. The top 20 k-mers with the highest weight (contributing most to classifying a sequence as a NMI), and bottom 20 k-mers (contributing most to classifying the sequence as a non-NMI) were used. Only motif matches with a q-value less than 0.1 were kept. The Query ID consists of the position of the k-mer in the feature weight ranking, the k-mer sequence itself, whether it contributes positively or negatively to classifying the sequence as an NMI, and the normalized feature weight. (CSV) [file pcbi.1005249.s002.csv]

	Organism	Class	X.Query.ID	Target.ID	Optimal.offset	p.value	E.value	q.value	Overlap	Query.consensus	Target.consensus	Orientation	GeneSymbol
1	ac	NMI	5_CCCCCC_pos13.9824912861228	MA0753.1	1	2.85333e-05	0.0148088	0.0161662	6	CCCCCC	CCCCCCCCAC	+	ZNF740
2	ac	NMI	5_CCCCCC_pos13.9824912861228	MA0736.1	2	5.13593e-05	0.0266555	0.0161662	6	CCCCCC	GACCCCCCGCGAAG	+	GLIS2
3	ac	NMI	5_CCCCCC_pos13.9824912861228	MA0737.1	2	5.13593e-05	0.0266555	0.0161662	6	CCCCCC	GACCCCCCACGAAG	+	GLIS3
4	ac	NMI	5_CCCCCC_pos13.9824912861228	MA0735.1	3	6.27721e-05	0.0325787	0.0161662	6	CCCCCC	AGACCCCCCACGAAGC	+	GLIS1
5	ac	NMI	5_CCCCCC_pos13.9824912861228	MA0697.1	2	0.000291442	0.151259	0.0600459	6	CCCCCC	GACCCCCCGCTGCGC	+	ZIC3
6	ac	NMI	5_CCCCCC_pos13.9824912861228	MA0751.1	2	0.000354089	0.183772	0.0607942	6	CCCCCC	GACCCCCCGCTGTGC	+	ZIC4
7	ac	NMI	5_CCCCCC_pos13.9824912861228	MA0696.1	2	0.000433398	0.224934	0.0637808	6	CCCCCC	GACCCCCCGCTGTG	+	ZIC1
8	ac	NMI	10_GGGGGG_pos12.5312904676991	MA0753.1	2	2.85333e-05	0.0148088	0.0161662	6	GGGGGG	GTGGGGGGGG	-	ZNF740
9	ac	NMI	10_GGGGGG_pos12.5312904676991	MA0736.1	6	5.13593e-05	0.0266555	0.0161662	6	GGGGGG	CTTCGCGGGGGGTC	-	GLIS2
10	ac	NMI	10_GGGGGG_pos12.5312904676991	MA0737.1	6	5.13593e-05	0.0266555	0.0161662	6	GGGGGG	CTTCGTGGGGGGTC	-	GLIS3
11	ac	NMI	10_GGGGGG_pos12.5312904676991	MA0735.1	7	6.27721e-05	0.0325787	0.0161662	6	GGGGGG	GCTTCGTGGGGGGTCT	-	GLIS1
12	ac	NMI	10_GGGGGG_pos12.5312904676991	MA0697.1	7	0.000291442	0.151259	0.0600459	6	GGGGGG	GCGCAGCGGGGGGTC	-	ZIC3
13	ac	NMI	10_GGGGGG_pos12.5312904676991	MA0751.1	7	0.000354089	0.183772	0.0607942	6	GGGGGG	GCACAGCGGGGGGTC	-	ZIC4
14	ac	NMI	10_GGGGGG_pos12.5312904676991	MA0696.1	6	0.000433398	0.224934	0.0637808	6	GGGGGG	CACAGCGGGGGGTC	-	ZIC1
15	hs	NMI	2_CCGCCC_pos10.3133096786374	MA0470.1	5	0.000174876	0.0907604	0.0938573	6	CCGCCC	CCTTCCCGCCC	-	E2F4
16	hs	NMI	2_CCGCCC_pos10.3133096786374	MA0162.2	3	0.000318686	0.165398	0.0938573	6	CCGCCC	CCCCCGCCCCCGCC	+	EGR1
17	hs	NMI	2_CCGCCC_pos10.3133096786374	MA0079.3	3	0.000366905	0.190424	0.0938573	6	CCGCCC	GCCCCGCCCCC	+	SP1
18	hs	NMI	2_CCGCCC_pos10.3133096786374	MA0471.1	5	0.000366905	0.190424	0.0938573	6	CCGCCC	CCTTCCCGCCC	-	E2F6
19	hs	NMI	2_CCGCCC_pos10.3133096786374	MA0516.1	3	0.000481542	0.24992	0.0985459	6	CCGCCC	GCCCCGCCCCCTCCC	+	SP2
20	hs	NMI	5_CCCGCC_pos9.74308997900022	MA0865.1	3	3.99463e-05	0.0207322	0.0263765	6	CCCGCC	TTTCCCGCCAAA	+	E2F8
21	hs	NMI	5_CCCGCC_pos9.74308997900022	MA0758.1	4	5.13593e-05	0.0266555	0.0263765	6	CCCGCC	TTTTCCCGCCAAAA	+	E2F7
22	hs	NMI	5_CCCGCC_pos9.74308997900022	MA0470.1	4	0.00013852	0.0718918	0.0350465	6	CCCGCC	CCTTCCCGCCC	-	E2F4
23	hs	NMI	5_CCCGCC_pos9.74308997900022	MA0471.1	4	0.00013852	0.0718918	0.0350465	6	CCCGCC	CCTTCCCGCCC	-	E2F6
24	hs	NMI	5_CCCGCC_pos9.74308997900022	MA0516.1	2	0.000170603	0.0885431	0.0350465	6	CCCGCC	GCCCCGCCCCCTCCC	+	SP2
25	hs	NMI	5_CCCGCC_pos9.74308997900022	MA0079.3	2	0.000366905	0.190424	0.0628102	6	CCCGCC	GCCCCGCCCCC	+	SP1
26	hs	NMI	5_CCCGCC_pos9.74308997900022	MA0162.2	2	0.000433398	0.224934	0.0635941	6	CCCGCC	CCCCCGCCCCCGCC	+	EGR1
27	hs	NMI	7_GGCGGG_pos9.42523550519361	MA0865.1	3	3.99463e-05	0.0207322	0.0263765	6	GGCGGG	TTTGGCGGGAAA	-	E2F8
28	hs	NMI	7_GGCGGG_pos9.42523550519361	MA0758.1	4	5.13593e-05	0.0266555	0.0263765	6	GGCGGG	TTTTGGCGGGAAAA	-	E2F7
29	hs	NMI	7_GGCGGG_pos9.42523550519361	MA0470.1	1	0.00013852	0.0718918	0.0350465	6	GGCGGG	GGGCGGGAAGG	+	E2F4
30	hs	NMI	7_GGCGGG_pos9.42523550519361	MA0471.1	1	0.00013852	0.0718918	0.0350465	6	GGCGGG	GGGCGGGAAGG	+	E2F6
31	hs	NMI	7_GGCGGG_pos9.42523550519361	MA0516.1	7	0.000170603	0.0885431	0.0350465	6	GGCGGG	GGGAGGGGGCGGGGC	-	SP2
32	hs	NMI	7_GGCGGG_pos9.42523550519361	MA0079.3	3	0.000366905	0.190424	0.0628102	6	GGCGGG	GGGGGCGGGGC	-	SP1
33	hs	NMI	7_GGCGGG_pos9.42523550519361	MA0162.2	6	0.000433398	0.224934	0.0635941	6	GGCGGG	GGCGGGGGCGGGGG	-	EGR1
34	hs	NMI	8_GGGCGG_pos9.25724276210895	MA0470.1	0	0.000174876	0.0907604	0.0938573	6	GGGCGG	GGGCGGGAAGG	+	E2F4
35	hs	NMI	8_GGGCGG_pos9.25724276210895	MA0162.2	5	0.000318686	0.165398	0.0938573	6	GGGCGG	GGCGGGGGCGGGGG	-	EGR1
36	hs	NMI	8_GGGCGG_pos9.25724276210895	MA0079.3	2	0.000366905	0.190424	0.0938573	6	GGGCGG	GGGGGCGGGGC	-	SP1
37	hs	NMI	8_GGGCGG_pos9.25724276210895	MA0471.1	0	0.000366905	0.190424	0.0938573	6	GGGCGG	GGGCGGGAAGG	+	E2F6
38	hs	NMI	8_GGGCGG_pos9.25724276210895	MA0516.1	6	0.000481542	0.24992	0.0985459	6	GGGCGG	GGGAGGGGGCGGGGC	-	SP2
39	mm	NMI	1_GGGCGG_pos10.9602547600513	MA0470.1	0	0.000174876	0.0907604	0.0938573	6	GGGCGG	GGGCGGGAAGG	+	E2F4
40	mm	NMI	1_GGGCGG_pos10.9602547600513	MA0162.2	5	0.000318686	0.165398	0.0938573	6	GGGCGG	GGCGGGGGCGGGGG	-	EGR1
41	mm	NMI	1_GGGCGG_pos10.9602547600513	MA0079.3	2	0.000366905	0.190424	0.0938573	6	GGGCGG	GGGGGCGGGGC	-	SP1
42	mm	NMI	1_GGGCGG_pos10.9602547600513	MA0471.1	0	0.000366905	0.190424	0.0938573	6	GGGCGG	GGGCGGGAAGG	+	E2F6
43	mm	NMI	1_GGGCGG_pos10.9602547600513	MA0516.1	6	0.000481542	0.24992	0.0985459	6	GGGCGG	GGGAGGGGGCGGGGC	-	SP2
44	mm	NMI	2_CCGCCC_pos10.7403873706544	MA0470.1	5	0.000174876	0.0907604	0.0938573	6	CCGCCC	CCTTCCCGCCC	-	E2F4
45	mm	NMI	2_CCGCCC_pos10.7403873706544	MA0162.2	3	0.000318686	0.165398	0.0938573	6	CCGCCC	CCCCCGCCCCCGCC	+	EGR1
46	mm	NMI	2_CCGCCC_pos10.7403873706544	MA0079.3	3	0.000366905	0.190424	0.0938573	6	CCGCCC	GCCCCGCCCCC	+	SP1
47	mm	NMI	2_CCGCCC_pos10.7403873706544	MA0471.1	5	0.000366905	0.190424	0.0938573	6	CCGCCC	CCTTCCCGCCC	-	E2F6
48	mm	NMI	2_CCGCCC_pos10.7403873706544	MA0516.1	3	0.000481542	0.24992	0.0985459	6	CCGCCC	GCCCCGCCCCCTCCC	+	SP2
49	mm	NMI	5_CCCGCC_pos9.89497884653841	MA0865.1	3	3.99463e-05	0.0207322	0.0263765	6	CCCGCC	TTTCCCGCCAAA	+	E2F8
50	mm	NMI	5_CCCGCC_pos9.89497884653841	MA0758.1	4	5.13593e-05	0.0266555	0.0263765	6	CCCGCC	TTTTCCCGCCAAAA	+	E2F7
51	mm	NMI	5_CCCGCC_pos9.89497884653841	MA0470.1	4	0.00013852	0.0718918	0.0350465	6	CCCGCC	CCTTCCCGCCC	-	E2F4
52	mm	NMI	5_CCCGCC_pos9.89497884653841	MA0471.1	4	0.00013852	0.0718918	0.0350465	6	CCCGCC	CCTTCCCGCCC	-	E2F6
53	mm	NMI	5_CCCGCC_pos9.89497884653841	MA0516.1	2	0.000170603	0.0885431	0.0350465	6	CCCGCC	GCCCCGCCCCCTCCC	+	SP2
54	mm	NMI	5_CCCGCC_pos9.89497884653841	MA0079.3	2	0.000366905	0.190424	0.0628102	6	CCCGCC	GCCCCGCCCCC	+	SP1
55	mm	NMI	5_CCCGCC_pos9.89497884653841	MA0162.2	2	0.000433398	0.224934	0.0635941	6	CCCGCC	CCCCCGCCCCCGCC	+	EGR1
56	mm	NMI	10_GGCGGG_pos8.94868720697609	MA0865.1	3	3.99463e-05	0.0207322	0.0263765	6	GGCGGG	TTTGGCGGGAAA	-	E2F8
57	mm	NMI	10_GGCGGG_pos8.94868720697609	MA0758.1	4	5.13593e-05	0.0266555	0.0263765	6	GGCGGG	TTTTGGCGGGAAAA	-	E2F7
58	mm	NMI	10_GGCGGG_pos8.94868720697609	MA0470.1	1	0.00013852	0.0718918	0.0350465	6	GGCGGG	GGGCGGGAAGG	+	E2F4
59	mm	NMI	10_GGCGGG_pos8.94868720697609	MA0471.1	1	0.00013852	0.0718918	0.0350465	6	GGCGGG	GGGCGGGAAGG	+	E2F6
60	mm	NMI	10_GGCGGG_pos8.94868720697609	MA0516.1	7	0.000170603	0.0885431	0.0350465	6	GGCGGG	GGGAGGGGGCGGGGC	-	SP2
61	mm	NMI	10_GGCGGG_pos8.94868720697609	MA0079.3	3	0.000366905	0.190424	0.0628102	6	GGCGGG	GGGGGCGGGGC	-	SP1
62	mm	NMI	10_GGCGGG_pos8.94868720697609	MA0162.2	6	0.000433398	0.224934	0.0635941	6	GGCGGG	GGCGGGGGCGGGGG	-	EGR1
63	mm	NMI	14_CCCCCC_pos7.04764392047129	MA0753.1	1	2.85333e-05	0.0148088	0.0161662	6	CCCCCC	CCCCCCCCAC	+	ZNF740
64	mm	NMI	14_CCCCCC_pos7.04764392047129	MA0736.1	2	5.13593e-05	0.0266555	0.0161662	6	CCCCCC	GACCCCCCGCGAAG	+	GLIS2
65	mm	NMI	14_CCCCCC_pos7.04764392047129	MA0737.1	2	5.13593e-05	0.0266555	0.0161662	6	CCCCCC	GACCCCCCACGAAG	+	GLIS3
66	mm	NMI	14_CCCCCC_pos7.04764392047129	MA0735.1	3	6.27721e-05	0.0325787	0.0161662	6	CCCCCC	AGACCCCCCACGAAGC	+	GLIS1
67	mm	NMI	14_CCCCCC_pos7.04764392047129	MA0697.1	2	0.000291442	0.151259	0.0600459	6	CCCCCC	GACCCCCCGCTGCGC	+	ZIC3
68	mm	NMI	14_CCCCCC_pos7.04764392047129	MA0751.1	2	0.000354089	0.183772	0.0607942	6	CCCCCC	GACCCCCCGCTGTGC	+	ZIC4
69	mm	NMI	14_CCCCCC_pos7.04764392047129	MA0696.1	2	0.000433398	0.224934	0.0637808	6	CCCCCC	GACCCCCCGCTGTG	+	ZIC1
70	gg	NMI	1_GGGGGG_pos10.5900987954023	MA0753.1	2	2.85333e-05	0.0148088	0.0161662	6	GGGGGG	GTGGGGGGGG	-	ZNF740
71	gg	NMI	1_GGGGGG_pos10.5900987954023	MA0736.1	6	5.13593e-05	0.0266555	0.0161662	6	GGGGGG	CTTCGCGGGGGGTC	-	GLIS2
72	gg	NMI	1_GGGGGG_pos10.5900987954023	MA0737.1	6	5.13593e-05	0.0266555	0.0161662	6	GGGGGG	CTTCGTGGGGGGTC	-	GLIS3
73	gg	NMI	1_GGGGGG_pos10.5900987954023	MA0735.1	7	6.27721e-05	0.0325787	0.0161662	6	GGGGGG	GCTTCGTGGGGGGTCT	-	GLIS1
74	gg	NMI	1_GGGGGG_pos10.5900987954023	MA0697.1	7	0.000291442	0.151259	0.0600459	6	GGGGGG	GCGCAGCGGGGGGTC	-	ZIC3
75	gg	NMI	1_GGGGGG_pos10.5900987954023	MA0751.1	7	0.000354089	0.183772	0.0607942	6	GGGGGG	GCACAGCGGGGGGTC	-	ZIC4
76	gg	NMI	1_GGGGGG_pos10.5900987954023	MA0696.1	6	0.000433398	0.224934	0.0637808	6	GGGGGG	CACAGCGGGGGGTC	-	ZIC1
77	gg	NMI	2_CCCCCC_pos9.17725623674433	MA0753.1	1	2.85333e-05	0.0148088	0.0161662	6	CCCCCC	CCCCCCCCAC	+	ZNF740
78	gg	NMI	2_CCCCCC_pos9.17725623674433	MA0736.1	2	5.13593e-05	0.0266555	0.0161662	6	CCCCCC	GACCCCCCGCGAAG	+	GLIS2
79	gg	NMI	2_CCCCCC_pos9.17725623674433	MA0737.1	2	5.13593e-05	0.0266555	0.0161662	6	CCCCCC	GACCCCCCACGAAG	+	GLIS3
80	gg	NMI	2_CCCCCC_pos9.17725623674433	MA0735.1	3	6.27721e-05	0.0325787	0.0161662	6	CCCCCC	AGACCCCCCACGAAGC	+	GLIS1
81	gg	NMI	2_CCCCCC_pos9.17725623674433	MA0697.1	2	0.000291442	0.151259	0.0600459	6	CCCCCC	GACCCCCCGCTGCGC	+	ZIC3
82	gg	NMI	2_CCCCCC_pos9.17725623674433	MA0751.1	2	0.000354089	0.183772	0.0607942	6	CCCCCC	GACCCCCCGCTGTGC	+	ZIC4
83	gg	NMI	2_CCCCCC_pos9.17725623674433	MA0696.1	2	0.000433398	0.224934	0.0637808	6	CCCCCC	GACCCCCCGCTGTG	+	ZIC1
84	gg	NMI	18_GGGCGG_pos5.42922212301128	MA0470.1	0	0.000174876	0.0907604	0.0938573	6	GGGCGG	GGGCGGGAAGG	+	E2F4
85	gg	NMI	18_GGGCGG_pos5.42922212301128	MA0162.2	5	0.000318686	0.165398	0.0938573	6	GGGCGG	GGCGGGGGCGGGGG	-	EGR1
86	gg	NMI	18_GGGCGG_pos5.42922212301128	MA0079.3	2	0.000366905	0.190424	0.0938573	6	GGGCGG	GGGGGCGGGGC	-	SP1
87	gg	NMI	18_GGGCGG_pos5.42922212301128	MA0471.1	0	0.000366905	0.190424	0.0938573	6	GGGCGG	GGGCGGGAAGG	+	E2F6
88	gg	NMI	18_GGGCGG_pos5.42922212301128	MA0516.1	6	0.000481542	0.24992	0.0985459	6	GGGCGG	GGGAGGGGGCGGGGC	-	SP2
89	ac	notNMI	2_ATAATA_neg9.95267088406575	MA0752.1	8	1.2358e-05	0.00641383	0.0128277	6	ATAATA	TCCATCCCATAATACTC	+	ZNF410
90	ac	notNMI	6_TATTAT_neg5.8429122184734	MA0752.1	3	1.2358e-05	0.00641383	0.0128277	6	TATTAT	GAGTATTATGGGATGGA	-	ZNF410
91	ac	notNMI	15_CAGCTG_neg4.36798111964553	MA0048.2	2	6.20213e-05	0.0321891	0.0101669	6	CAGCTG	CGCAGCTGCG	+	NHLH1
92	ac	notNMI	15_CAGCTG_neg4.36798111964553	MA0691.1	2	6.20213e-05	0.0321891	0.0101669	6	CAGCTG	AACAGCTGAT	+	TFAP4
93	ac	notNMI	15_CAGCTG_neg4.36798111964553	MA0816.1	2	6.20213e-05	0.0321891	0.0101669	6	CAGCTG	AGCAGCTGCT	+	Ascl2
94	ac	notNMI	15_CAGCTG_neg4.36798111964553	MA0832.1	4	0.000111636	0.0579389	0.0101669	6	CAGCTG	GCAACAGCTGTTGT	+	Tcf21
95	ac	notNMI	15_CAGCTG_neg4.36798111964553	MA0665.1	2	0.000117901	0.0611906	0.0101669	6	CAGCTG	AACAGCTGTT	+	MSC
96	ac	notNMI	15_CAGCTG_neg4.36798111964553	MA0500.1	2	0.000141479	0.0734278	0.0101669	6	CAGCTG	GACAGCTGCAG	+	Myog
97	ac	notNMI	15_CAGCTG_neg4.36798111964553	MA0521.1	2	0.000141479	0.0734278	0.0101669	6	CAGCTG	AACAGCTGCAG	+	Tcf12
98	ac	notNMI	15_CAGCTG_neg4.36798111964553	MA0796.1	3	0.000165057	0.0856648	0.0103786	6	CAGCTG	TGACAGCTGTCA	+	TGIF1
99	ac	notNMI	15_CAGCTG_neg4.36798111964553	MA0499.1	2	0.000365443	0.189665	0.0204254	6	CAGCTG	TGCAGCTGTCCCT	+	Myod1
100	ac	notNMI	15_CAGCTG_neg4.36798111964553	MA0667.1	2	0.000446793	0.231886	0.0224751	6	CAGCTG	AACAGCTGTT	+	MYF6
101	ac	notNMI	15_CAGCTG_neg4.36798111964553	MA0797.1	3	0.000702424	0.364558	0.0321219	6	CAGCTG	TGACAGCTGTCA	+	TGIF2
102	ac	notNMI	15_CAGCTG_neg4.36798111964553	MA0782.1	3	0.0016666	0.864968	0.0698627	6	CAGCTG	TGACAGGTGTCA	+	PKNOX1
103	ac	notNMI	17_TTTTAT_neg3.87429642196521	MA0465.1	0	4.52362e-05	0.0234776	0.0468274	6	TTTTAT	TTTTATGGCTT	-	CDX2
104	ac	notNMI	20_AACAAT_neg3.72872008730318	MA0087.1	1	7.95049e-05	0.0412631	0.0500423	6	AACAAT	AAACAAT	-	Sox5
105	ac	notNMI	20_AACAAT_neg3.72872008730318	MA0077.1	1	0.000280963	0.14582	0.0500423	6	AACAAT	GAACAATGG	-	SOX9
106	ac	notNMI	20_AACAAT_neg3.72872008730318	MA0866.1	0	0.000397461	0.206283	0.0500423	6	AACAAT	AACAATGGTAGTGTT	+	SOX21
107	ac	notNMI	20_AACAAT_neg3.72872008730318	MA0869.1	0	0.000397461	0.206283	0.0500423	6	AACAAT	AACAATTTCAGTGTT	+	Sox11
108	ac	notNMI	20_AACAAT_neg3.72872008730318	MA0870.1	0	0.000397461	0.206283	0.0500423	6	AACAAT	AACAATAACATTGTT	+	Sox1
109	ac	notNMI	20_AACAAT_neg3.72872008730318	MA0084.1	3	0.000398273	0.206704	0.0500423	6	AACAAT	GTAAACAAT	+	SRY
110	ac	notNMI	20_AACAAT_neg3.72872008730318	MA0867.1	1	0.000437199	0.226906	0.0500423	6	AACAAT	GAACAATTGCAGTGTT	+	SOX4
111	ac	notNMI	20_AACAAT_neg3.72872008730318	MA0868.1	0	0.000437199	0.226906	0.0500423	6	AACAAT	AACAATGTGCAGTGTT	+	SOX8
112	dr	notNMI	14_CCGGAA_neg3.6561277373731	MA0028.2	1	6.20213e-05	0.0321891	0.0126534	6	CCGGAA	ACCGGAAGTG	+	ELK1
113	dr	notNMI	14_CCGGAA_neg3.6561277373731	MA0475.2	1	6.20213e-05	0.0321891	0.0126534	6	CCGGAA	ACCGGAAGTG	+	FLI1
114	dr	notNMI	14_CCGGAA_neg3.6561277373731	MA0759.1	1	6.20213e-05	0.0321891	0.0126534	6	CCGGAA	ACCGGAAGTA	+	ELK3
115	dr	notNMI	14_CCGGAA_neg3.6561277373731	MA0760.1	1	6.20213e-05	0.0321891	0.0126534	6	CCGGAA	ACCGGAAGTG	+	ERF
116	dr	notNMI	14_CCGGAA_neg3.6561277373731	MA0762.1	2	7.44251e-05	0.0386266	0.0126534	6	CCGGAA	AACCGGAAATA	+	ETV2
117	dr	notNMI	14_CCGGAA_neg3.6561277373731	MA0473.2	3	8.68288e-05	0.0450641	0.0126534	6	CCGGAA	AACCCGGAAGTG	+	ELF1
118	dr	notNMI	14_CCGGAA_neg3.6561277373731	MA0641.1	3	8.68288e-05	0.0450641	0.0126534	6	CCGGAA	AACCCGGAAGTG	+	ELF4
119	dr	notNMI	14_CCGGAA_neg3.6561277373731	MA0640.1	3	9.92323e-05	0.0515015	0.0126534	6	CCGGAA	AACCCGGAAGTAA	+	ELF3
120	dr	notNMI	14_CCGGAA_neg3.6561277373731	MA0474.2	1	0.000117901	0.0611906	0.0133634	6	CCGGAA	ACCGGAAGTG	+	ERG
121	dr	notNMI	14_CCGGAA_neg3.6561277373731	MA0062.2	0	0.000141479	0.0734278	0.0135771	6	CCGGAA	CCGGAAGTGGC	+	Gabpa
122	dr	notNMI	14_CCGGAA_neg3.6561277373731	MA0598.2	3	0.000165057	0.0856648	0.0135771	6	CCGGAA	AACCCGGAAGTA	+	EHF
123	dr	notNMI	14_CCGGAA_neg3.6561277373731	MA0156.2	1	0.000173025	0.0897998	0.0135771	6	CCGGAA	ACCGGAAGTG	+	FEV
124	dr	notNMI	14_CCGGAA_neg3.6561277373731	MA0763.1	1	0.000173025	0.0897998	0.0135771	6	CCGGAA	ACCGGAAGTG	+	ETV3
125	dr	notNMI	14_CCGGAA_neg3.6561277373731	MA0076.2	1	0.000207626	0.107758	0.0145631	6	CCGGAA	GCCGGAAGTGG	-	ELK4
126	dr	notNMI	14_CCGGAA_neg3.6561277373731	MA0098.3	1	0.000228418	0.118549	0.0145631	6	CCGGAA	ACCGGAAGTG	+	ETS1
127	dr	notNMI	14_CCGGAA_neg3.6561277373731	MA0761.1	1	0.000228418	0.118549	0.0145631	6	CCGGAA	ACCGGAAGTA	+	ETV1
128	dr	notNMI	14_CCGGAA_neg3.6561277373731	MA0764.1	1	0.000281963	0.146339	0.0169195	6	CCGGAA	ACCGGAAGTA	+	ETV4
129	dr	notNMI	14_CCGGAA_neg3.6561277373731	MA0765.1	1	0.000666578	0.345954	0.0377765	6	CCGGAA	ACCGGAAGTG	+	ETV5
130	dr	notNMI	14_CCGGAA_neg3.6561277373731	MA0136.2	2	0.000930036	0.482688	0.0499331	6	CCGGAA	ACCCGGAAGTA	+	ELF5
131	hs	notNMI	10_CACCTG_neg4.61772000457514	MA0103.2	3	4.96174e-05	0.0257514	0.0118572	6	CACCTG	CCTCACCTG	+	ZEB1
132	hs	notNMI	10_CACCTG_neg4.61772000457514	MA0745.1	1	4.96174e-05	0.0257514	0.0118572	6	CACCTG	ACACCTGTT	-	SNAI2
133	hs	notNMI	10_CACCTG_neg4.61772000457514	MA0522.2	2	6.20213e-05	0.0321891	0.0118572	6	CACCTG	AACACCTGCT	+	TCF3
134	hs	notNMI	10_CACCTG_neg4.61772000457514	MA0824.1	2	6.20213e-05	0.0321891	0.0118572	6	CACCTG	TACACCTGTC	+	ID4
135	hs	notNMI	10_CACCTG_neg4.61772000457514	MA0830.1	2	6.20213e-05	0.0321891	0.0118572	6	CACCTG	CGCACCTGCT	+	TCF4
136	hs	notNMI	10_CACCTG_neg4.61772000457514	MA0743.1	3	0.000124039	0.0643761	0.0197614	6	CACCTG	AACCACCTGTTGCTC	-	SCRT1
137	hs	notNMI	10_CACCTG_neg4.61772000457514	MA0744.1	1	0.000188635	0.0979015	0.0257594	6	CACCTG	CCACCTGTTGCAT	-	SCRT2
138	hs	notNMI	10_CACCTG_neg4.61772000457514	MA0820.1	2	0.000228418	0.118549	0.027293	6	CACCTG	ACCACCTGTT	+	FIGLA
139	hs	notNMI	10_CACCTG_neg4.61772000457514	MA0783.1	3	0.000394727	0.204863	0.0419242	6	CACCTG	TGACACCTGTCA	-	PKNOX2
140	hs	notNMI	20_CAGGTG_neg4.07510663185994	MA0103.2	0	4.96174e-05	0.0257514	0.0118572	6	CAGGTG	CAGGTGAGG	-	ZEB1
141	hs	notNMI	20_CAGGTG_neg4.07510663185994	MA0745.1	2	4.96174e-05	0.0257514	0.0118572	6	CAGGTG	AACAGGTGT	+	SNAI2
142	hs	notNMI	20_CAGGTG_neg4.07510663185994	MA0522.2	2	6.20213e-05	0.0321891	0.0118572	6	CAGGTG	AGCAGGTGTT	-	TCF3
143	hs	notNMI	20_CAGGTG_neg4.07510663185994	MA0824.1	2	6.20213e-05	0.0321891	0.0118572	6	CAGGTG	GACAGGTGTA	-	ID4
144	hs	notNMI	20_CAGGTG_neg4.07510663185994	MA0830.1	2	6.20213e-05	0.0321891	0.0118572	6	CAGGTG	AGCAGGTGCG	-	TCF4
145	hs	notNMI	20_CAGGTG_neg4.07510663185994	MA0743.1	6	0.000124039	0.0643761	0.0197614	6	CAGGTG	GAGCAACAGGTGGTT	+	SCRT1
146	hs	notNMI	20_CAGGTG_neg4.07510663185994	MA0744.1	6	0.000188635	0.0979015	0.0257594	6	CAGGTG	ATGCAACAGGTGG	+	SCRT2
147	hs	notNMI	20_CAGGTG_neg4.07510663185994	MA0820.1	2	0.000228418	0.118549	0.027293	6	CAGGTG	AACAGGTGGT	-	FIGLA
148	hs	notNMI	20_CAGGTG_neg4.07510663185994	MA0783.1	3	0.000394727	0.204863	0.0419242	6	CAGGTG	TGACAGGTGTCA	+	PKNOX2
149	xt	notNMI	3_CCCCCC_neg5.80311106518859	MA0753.1	1	2.85333e-05	0.0148088	0.0161662	6	CCCCCC	CCCCCCCCAC	+	ZNF740
150	xt	notNMI	3_CCCCCC_neg5.80311106518859	MA0736.1	2	5.13593e-05	0.0266555	0.0161662	6	CCCCCC	GACCCCCCGCGAAG	+	GLIS2
151	xt	notNMI	3_CCCCCC_neg5.80311106518859	MA0737.1	2	5.13593e-05	0.0266555	0.0161662	6	CCCCCC	GACCCCCCACGAAG	+	GLIS3
152	xt	notNMI	3_CCCCCC_neg5.80311106518859	MA0735.1	3	6.27721e-05	0.0325787	0.0161662	6	CCCCCC	AGACCCCCCACGAAGC	+	GLIS1
153	xt	notNMI	3_CCCCCC_neg5.80311106518859	MA0697.1	2	0.000291442	0.151259	0.0600459	6	CCCCCC	GACCCCCCGCTGCGC	+	ZIC3
154	xt	notNMI	3_CCCCCC_neg5.80311106518859	MA0751.1	2	0.000354089	0.183772	0.0607942	6	CCCCCC	GACCCCCCGCTGTGC	+	ZIC4
155	xt	notNMI	3_CCCCCC_neg5.80311106518859	MA0696.1	2	0.000433398	0.224934	0.0637808	6	CCCCCC	GACCCCCCGCTGTG	+	ZIC1
156	xt	notNMI	20_CCCCCA_neg2.95908079080411	MA0737.1	3	7.57203e-05	0.0392988	0.031663	6	CCCCCA	GACCCCCCACGAAG	+	GLIS3
157	xt	notNMI	20_CCCCCA_neg2.95908079080411	MA0753.1	3	8.18475e-05	0.0424788	0.031663	6	CCCCCA	CCCCCCCCAC	+	ZNF740
158	xt	notNMI	20_CCCCCA_neg2.95908079080411	MA0735.1	4	9.25462e-05	0.0480315	0.031663	6	CCCCCA	AGACCCCCCACGAAGC	+	GLIS1
159	mm	notNMI	15_CCATGG_neg4.45307661054895	MA0600.2	5	0.00050245	0.260771	0.0763743	6	CCATGG	CGTTGCCATGGCAACG	+	RFX2
160	mm	notNMI	15_CCATGG_neg4.45307661054895	MA0509.1	4	0.000606041	0.314535	0.0763743	6	CCATGG	GTTGCCATGGCAAC	+	Rfx1
161	mm	notNMI	15_CCATGG_neg4.45307661054895	MA0138.2	7	0.000730752	0.379261	0.0763743	6	CCATGG	TTCAGCACCATGGACAGCGCC	+	REST
162	mm	notNMI	15_CCATGG_neg4.45307661054895	MA0510.2	5	0.000740667	0.384406	0.0763743	6	CCATGG	CGTTGCCATGGCAACG	+	RFX5
163	mm	notNMI	15_CCATGG_neg4.45307661054895	MA0798.1	5	0.000740667	0.384406	0.0763743	6	CCATGG	CGTTGCCATGGCAACG	+	RFX3
164	mm	notNMI	15_CCATGG_neg4.45307661054895	MA0799.1	5	0.000982682	0.510012	0.0844415	6	CCATGG	CGTTGCCATGGCAACG	+	RFX4
165	gg	notNMI	3_CCATGG_neg2.00050874225959	MA0600.2	5	0.00050245	0.260771	0.0763743	6	CCATGG	CGTTGCCATGGCAACG	+	RFX2
166	gg	notNMI	3_CCATGG_neg2.00050874225959	MA0509.1	4	0.000606041	0.314535	0.0763743	6	CCATGG	GTTGCCATGGCAAC	+	Rfx1
167	gg	notNMI	3_CCATGG_neg2.00050874225959	MA0138.2	7	0.000730752	0.379261	0.0763743	6	CCATGG	TTCAGCACCATGGACAGCGCC	+	REST
168	gg	notNMI	3_CCATGG_neg2.00050874225959	MA0510.2	5	0.000740667	0.384406	0.0763743	6	CCATGG	CGTTGCCATGGCAACG	+	RFX5
169	gg	notNMI	3_CCATGG_neg2.00050874225959	MA0798.1	5	0.000740667	0.384406	0.0763743	6	CCATGG	CGTTGCCATGGCAACG	+	RFX3
170	gg	notNMI	3_CCATGG_neg2.00050874225959	MA0799.1	5	0.000982682	0.510012	0.0844415	6	CCATGG	CGTTGCCATGGCAACG	+	RFX4
