# Supplementary material for: Improved Prediction of Non-methylated Islands in Vertebrates Highlights Different Characteristic Sequence Patterns
Source: PLoS Comput Biol. 2016 Dec 16;12(12):e1005249. doi: 10.1371/journal.pcbi.1005249 (PMC5161304; doi:10.1371/journal.pcbi.1005249)
Supplement: S3 Table — In order to determine the optimal parameters for our SVM, the soft margin penalty “C” and the k-mer length, a grid search was performed and 5-fold cross validation was used to estimate the classification error on the parameter tuning set of genomic regions. This was carried out 5 times, on different random splits of the genome into parameter tuning, training, and test sets in order to determine how stable these parameters are. The optimal parameters are listed, along with the average AUROC they achieved across 5-fold cross validation. A random classifier would be expected to achieve an AUROC of 0.50. (CSV) [file pcbi.1005249.s003.csv]

Organism	Replicate	AUROC	C	KmerLength
Homo sapiens	1	0.988073739999984	1	4
Homo sapiens	2	0.987874839999994	0.1	5
Homo sapiens	3	0.987992559999984	1	4
Homo sapiens	4	0.987674759999997	1	4
Homo sapiens	5	0.987938379999983	1	4
Mus musculus	1	0.983781859999991	1	4
Mus musculus	2	0.984857819999989	1	4
Mus musculus	3	0.984649359999994	1	4
Mus musculus	4	0.983607759999993	1	4
Mus musculus	5	0.984104479999977	1	4
Gallus gallus	1	0.989582693618385	1	3
Gallus gallus	2	0.985545479999993	0.1	3
Gallus gallus	3	0.989811217890779	0.1	3
Gallus gallus	4	0.986322999999992	0.1	3
Gallus gallus	5	0.991784708246669	1	3
Xenopus tropicalis	1	0.925650941468974	1	7
Xenopus tropicalis	2	0.924642681141637	1	7
Xenopus tropicalis	3	0.92045017093607	1	6
Xenopus tropicalis	4	0.922089052216118	1	6
Xenopus tropicalis	5	0.921221128014812	1	7
Danio rerio	1	0.908253079999984	0.1	7
Danio rerio	2	0.902816619999986	1	8
Danio rerio	3	0.904807439999999	0.1	7
Danio rerio	4	0.896900959999999	0.1	7
Danio rerio	5	0.903865599999985	0.1	7
Anolis carolinensis	1	0.972220366905378	1	8
Anolis carolinensis	2	0.973955939999976	1	8
Anolis carolinensis	3	0.96831118156429	1	8
Anolis carolinensis	4	0.969877299999963	1	7
Anolis carolinensis	5	0.972971339999973	1	8
